# Supplementary material for: Cut-C: cleavage under tethered nuclease for conformational capture
Source: BMC Genomics. 2019 Jul 29;20:614. doi: 10.1186/s12864-019-5989-2 (PMC6664727; doi:10.1186/s12864-019-5989-2)
Supplement: Supplementary file 2 — Quality control data for all Cut-C data presented in this study. (XLSX 10 kb) [file 12864_2019_5989_MOESM2_ESM.xlsx]

## Sheet: Sheet 1
			HiC-Pro								cLoops
	Sample Name	HiC-Pro parameters	# pairs processed	# mapped reads	% valid	# valid interaction	#intra-chromosomal interaction	#inter-chromosomal interaction	% intra-chromosomal	%inter-chromosomal	# loops
	CTCF	MIN_CIS_DIST=0; DEDUP	140345513	126807214	0.0666855	9359010	8966528	392482	0.958064	0.0419363	8390
	CTCF	MIN_CIS_DIST=0; NO_DEDUP	140345513	126807214	0.638095	89553771	87240146	2313625	0.974165	0.025835	52518
	H3K4me3 rep1	MIN_CIS_DIST=0; DEDUP	206471443	183256759	0.0726919	15008792	14141601	867191	0.942221	0.0577789	12525
	H3K4me3 rep1	MIN_CIS_DIST=0; NO_DEDUP	206471443	183256759	0.600004	123883746	118168216	5715530	0.953864	0.0461362	98199
	H3K4me3 rep2	MIN_CIS_DIST=0; DEDUP	139158639	121117525	0.101424	14114032	13286318	827714	0.941355	0.0586448	18465
	H3K4me3 rep2	MIN_CIS_DIST=0; NO_DEDUP	139158639	121117525	0.581631	80939032	76712615	4226417	0.947783	0.0522173	131508
	Notes:
	# interactions (PETs) and total processed pairs are identified by HiC-Pro
		%valid = #valid interaction / # pairs procesed (input reads)
		%intra = #intra/#valid_interaction
		%inter = #inter/#valid_interaction
	# loops are identified by cLoops
