# Supplementary material for: Cut-C: cleavage under tethered nuclease for conformational capture
Source: BMC Genomics. 2019 Jul 29;20:614. doi: 10.1186/s12864-019-5989-2 (PMC6664727; doi:10.1186/s12864-019-5989-2)
Supplement: Supplementary file 3 — PETs overlap between H3K4me3 Cut-C biological replicates. (XLSX 9 kb) [file 12864_2019_5989_MOESM3_ESM.xlsx]

## Sheet: Sheet 1
	PETs overlap between H3K4me3 rep1 and H3K4me3 rep2
		Overlap		Total
		#intra-chromosomal interaction	#inter-chromosomal interaction	#intra-chromosomal interaction	#inter-chromosomal interaction	%overlap intra	%overlap inter
	H3K4me3 rep1	12992311	111862	14141601	867191	0.91873	0.128993
	H3K4me3 rep2	12992311	111862	13286318	827714	0.977871	0.135146
	Notes:
	The calculation is based on MIN_CIS_DIST=0, DEDUP
	%overlap intra = #overlap intra interaction / #total intra interaction
	%overlap inter = #overlap inter interaction / #total inter interaction
